# Supplementary material for: HNF1B inhibits cell proliferation via repression of SMAD6 expression in prostate cancer
Source: J Cell Mol Med. 2020 Nov 10;24(24):14539–48. doi: 10.1111/jcmm.16081 (PMC7754016; doi:10.1111/jcmm.16081)
Supplement: Supplementary file 2 — Table S1 [file JCMM-24-14539-s002.xlsx]

## Sheet: DEGs
gene_id	gene	locus	HNF1B	PPB	Fold Change
XLOC_022133	HNF1B	chr17:36046433-36108563	290.366	0.0806951	1607.49
XLOC_007887	SCGB1A1	chr11:62172574-62194196	109.228	0	1093.28
XLOC_041488	SCGB3A1	chr5:180017102-180018540	19.9012	0	200.012
XLOC_031434	SLPI	chr20:43880879-43883205	16.8319	0	169.319
XLOC_030660	BPIFA1	chr20:31823800-31831115	10.6396	0	107.396
XLOC_037371	FGB	chr4:155484107-155492238	9.696	0	97.96
XLOC_005456	MSMB	chr10:51549497-51562517	8.40258	0	85.0258
XLOC_030511	SPTLC3	chr20:12989626-13147411	6.87235	0	69.7235
XLOC_008792	HBB	chr11:5246693-5250625	6.76862	0	68.6862
XLOC_030801	WFDC2	chr20:44095909-44110172	6.0586	0	61.586
XLOC_048826	CALB1	chr8:91070835-91107703	22.668	0.290918	58.2424
XLOC_038051	GC	chr4:72607409-72669758	5.19736	0	52.9736
XLOC_052756	ACE2	chrX:15579155-15620271	46.5487	0.834598	49.9131
XLOC_045762	AGR2	chr7:16831434-16873057	4.64348	0	47.4348
XLOC_001824	FMO1	chr1:170904611-171255117	4.61721	0	47.1721
XLOC_052014	GJB1	chrX:70435043-70445366	4.34152	0	44.4152
XLOC_000685	TSPAN1	chr1:46505811-46651630	4.25781	0	43.5781
XLOC_027747	TNFAIP6	chr2:152214105-152236560	4.18607	0	42.8607
XLOC_026671	FAM84A	chr2:14772809-14790933	11.4595	0.170943	42.664
XLOC_017885	RPS17	chr15:82821157-82824972	401.606	9.3637	42.447
XLOC_007811	GLYATL1	chr11:58672870-58826132	4.09147	0	41.9147
XLOC_052757	TMEM27	chrX:15645440-15683154	44.4774	1.10348	37.0404
XLOC_052681	ARSE	chrX:2852698-2886286	6.99171	0.0915269	37.0272
XLOC_037001	SPP1	chr4:88896818-88904562	26.5321	0.647453	35.6305
XLOC_023899	SERPINB3	chr18:61314812-61391127	3.41442	0	35.1442
XLOC_044237	RP11-503C24.6	chr6:168693511-168720434	2.90614	0	30.0614
XLOC_046370	CALCR	chr7:93053798-93204042	3.60044	0.0256431	29.452
XLOC_050167	LCN2	chr9:130911349-130915734	2.76308	0	28.6308
XLOC_036872	ENAM	chr4:71494460-71552533	2.74925	0	28.4925
XLOC_024664	FXYD3	chr19:35606731-35615228	2.55378	0	26.5378
XLOC_011287	OAS1	chr12:113344581-113455556	2.4507	0	25.507
XLOC_052632	TKTL1	chrX:153524023-153558700	7.95475	0.225195	24.769
XLOC_011289	OAS2	chr12:113344581-113455556	2.35545	0	24.5545
XLOC_048858	CDH17	chr8:95139398-95229531	2.94867	0.0269587	24.0131
XLOC_049785	RP11-394O9.1	chr9:82645493-82649470	2.28589	0	23.8589
XLOC_011161	NR1H4	chr12:100867485-100958191	2.26642	0	23.6642
XLOC_043403	PGC	chr6:41704448-41721847	2.19037	0	22.9037
XLOC_051504	LINC00106	chrX:1515319-1518295	2.11698	0	22.1698
XLOC_022243	KRT19	chr17:39679868-39684560	2.09377	0	21.9377
XLOC_025444	CTB-50L17.16	chr19:4457958-4471490	1.98429	0	20.8429
XLOC_034243	PLA1A	chr3:119316688-119348658	1.96561	0	20.6561
XLOC_012839	AC226150.4	chr12:133787245-133787772	1.91726	0	20.1726
XLOC_042181	TINAG	chr6:54172656-54254950	1.8056	0	19.056
XLOC_036058	LRRC31	chr3:169556966-169587718	1.69375	0	17.9375
XLOC_046035	DDC	chr7:50526133-50633154	2.53069	0.0491048	17.6432
XLOC_039412	CTC-454M9.1	chr5:87803362-88762215	1.65522	0	17.5522
XLOC_038029	UGT2A3	chr4:69794180-69817509	1.65355	0	17.5355
XLOC_052751	ASB9	chrX:15253409-15288589	6.46774	0.279605	17.3015
XLOC_038035	UGT2B11	chr4:70047377-70082484	1.61372	0	17.1372
XLOC_028365	UGT1A1	chr2:234526290-234681956	1.55884	0	16.5884
XLOC_043503	GSTA1	chr6:52656461-52668708	1.53418	0	16.3418
XLOC_045764	AGR3	chr7:16899028-16921611	1.52774	0	16.2774
XLOC_050866	ALDH1A1	chr9:75515577-75695358	18.9668	1.07927	16.1683
XLOC_016681	GCNT3	chr15:59887073-59981733	1.51267	0	16.1267
XLOC_022624	APOH	chr17:64208150-64252643	1.50187	0	16.0187
XLOC_004548	PLEKHA6	chr1:204190264-204346793	5.99155	0.281658	15.9608
XLOC_033947	SNTN	chr3:63638343-63664696	1.44098	0	15.4098
XLOC_036889	AFP	chr4:74296854-74321891	1.43806	0	15.3806
XLOC_029739	DPP4	chr2:162848750-162931679	13.3902	0.799149	15.0033
XLOC_036839	UGT2B7	chr4:69917080-69978705	1.34879	0	14.4879
XLOC_009851	CASP4	chr11:104813592-104840163	5.25388	0.277988	14.1642
XLOC_021322	KCNJ16	chr17:68013464-68131749	1.30976	0	14.0976
XLOC_053434	RP5-878I13.2	chrX:114689493-114689955	1.30964	0	14.0964
XLOC_045725	COL28A1	chr7:7395833-7575484	1.59567	0.0302695	13.0166
XLOC_015511	C14orf105	chr14:57936018-57960585	1.46467	0.022352	12.7883
XLOC_053507	RP1-161N10.1	chrX:124337653-124338187	1.17246	0	12.7246
XLOC_004013	S100A6	chr1:153506078-153508720	6.75105	0.446933	12.5263
XLOC_036634	KLB	chr4:39408472-39453156	2.35287	0.0978971	12.3947
XLOC_033189	GAL3ST1	chr22:30950621-30970574	13.5562	1.02318	12.1585
XLOC_049071	ANXA13	chr8:124693033-124749647	1.10236	0	12.0236
XLOC_026750	DRC1	chr2:26624783-26679579	1.08897	0	11.8897
XLOC_049708	RP11-460E7.8	chr9:70348572-70349113	1.08352	0	11.8352
XLOC_030927	C20orf85	chr20:56725959-56736206	1.08076	0	11.8076
XLOC_037198	IL21-AS1	chr4:123533782-123610311	1.07792	0	11.7792
XLOC_043085	SLC17A3	chr6:25833293-25882623	1.07351	0	11.7351
XLOC_043974	VNN2	chr6:133065008-133084598	1.05658	0	11.5658
XLOC_041240	CD74	chr5:149781199-149792492	2.59696	0.134929	11.4799
XLOC_035990	VEPH1	chr3:156893011-157251408	2.47115	0.126278	11.3628
XLOC_001127	VCAM1	chr1:101185297-101204601	5.55893	0.402758	11.2558
XLOC_000968	IFI44L	chr1:79085606-79108484	12.3586	1.0078	11.2463
XLOC_026606	RSAD2	chr2:6980700-7038370	3.2394	0.197629	11.22
XLOC_013570	RP11-223E19.2	chr13:30993655-30996374	1.00254	0	11.0254
XLOC_000698	CYP4B1	chr1:47223509-47285085	0.960716	0	10.6072
XLOC_033731	MYRIP	chr3:39850404-40351002	2.26043	0.122816	10.5936
XLOC_035121	TRANK1	chr3:36868310-36986548	1.1341	0.0189289	10.3768
XLOC_009919	CRYAB	chr11:111779288-111797596	5.34343	0.429867	10.2732
XLOC_041334	RP11-541P9.3	chr5:162439270-162864332	0.917916	0	10.1792
XLOC_038487	RP11-586L23.1	chr4:142161892-142199943	0.90496	0	10.0496
XLOC_019851	CES1	chr16:55836762-55867249	0.901943	0	10.0194
XLOC_023533	RP11-888D10.3	chr18:9315191-9334439	0.898941	0	9.98941
XLOC_004587	PIGR	chr1:207101862-207119811	0.885878	0	9.85878
XLOC_032254	TFF3	chr21:43731776-43735761	0.868315	0	9.68315
XLOC_047864	SLC30A8	chr8:117962511-118204128	0.864961	0	9.64961
XLOC_023944	FBXO15	chr18:71740587-71815100	0.860922	0	9.60922
XLOC_052480	BRS3	chrX:135570045-135575939	0.85742	0	9.5742
XLOC_048803	SLC7A13	chr8:87226280-87333375	0.845904	0	9.45904
XLOC_008403	C11orf88	chr11:111384767-111407756	0.840917	0	9.40917
XLOC_000910	LRRC7	chr1:70034080-70671303	4.13847	0.363695	9.14064
XLOC_007213	MUC5AC	chr11:1212759-1222364	0.801527	0	9.01527
XLOC_036431	S100P	chr4:6694795-6698897	0.788468	0	8.88468
XLOC_029754	SCN3A	chr2:165848493-166060577	1.09992	0.0351676	8.87728
XLOC_043629	COL12A1	chr6:75794041-75915767	3.15	0.26718	8.85124
XLOC_052907	MAOB	chrX:43625857-43741693	10.3348	1.10054	8.69176
XLOC_025219	TMEM190	chr19:55888203-55889612	0.767219	0	8.67219
XLOC_011668	KLRC1	chr12:10564910-10607284	1.90839	0.131875	8.66152
XLOC_041268	NMUR2	chr5:151771092-151812929	0.765118	0	8.65118
XLOC_035575	RP11-446H18.5	chr3:106959538-107101007	0.75341	0	8.5341
XLOC_027707	KYNU	chr2:143635066-143799890	2.4019	0.195049	8.47961
XLOC_022818	RP11-1055B8.3	chr17:79349800-79359160	0.745565	0	8.45565
XLOC_027765	KCNJ3	chr2:155554810-155714863	2.3422	0.189898	8.42434
XLOC_050092	MORN5	chr9:124922189-124962367	0.728698	0	8.28698
XLOC_018818	CCDC135	chr16:57702098-57765717	0.860228	0.0167698	8.22326
XLOC_018230	IL32	chr16:3115294-3137101	19.535	2.29016	8.21493
XLOC_043501	GSTA2	chr6:52614896-52628367	0.717423	0	8.17423
XLOC_043262	SLC44A4	chr6:31830968-31846823	0.966251	0.030774	8.15339
XLOC_051609	PHEX	chrX:22050558-22269427	0.690895	0	7.90895
XLOC_053376	LL0XNC01-240C2.1	chrX:103314983-103318339	3.32632	0.333716	7.89992
XLOC_051189	TNFSF15	chr9:117551599-117568406	0.684654	0	7.84654
XLOC_045221	CFTR	chr7:117105837-117514193	0.886757	0.0258357	7.84163
XLOC_039838	STK32A	chr5:146614525-146767415	1.01032	0.0426341	7.78439
XLOC_029023	TGFA	chr2:70674411-70781325	4.35029	0.477787	7.7023
XLOC_006537	A1CF	chr10:52499071-52645435	0.665552	0	7.65552
XLOC_038445	RP11-138I17.1	chr4:137717876-138133953	0.658607	0	7.58607
XLOC_016783	RP11-279F6.1	chr15:69755364-69863775	1.44419	0.104886	7.53683
XLOC_025946	CTC-523E23.8	chr19:35414202-35417716	0.649463	0	7.49463
XLOC_039416	AC093510.1	chr5:89705816-89706485	0.643342	0	7.43342
XLOC_047615	HNF4G	chr8:76320100-76479078	11.0136	1.40203	7.39905
XLOC_007848	MS4A8	chr11:60467046-60483284	0.639056	0	7.39056
XLOC_033445	SYCE3	chr22:50989540-51001334	0.636607	0	7.36607
XLOC_024809	CYP2F1	chr19:41620336-41634271	0.6298	0	7.298
XLOC_037277	IL15	chr4:142557751-142655140	4.1993	0.500741	7.15666
XLOC_028505	CMPK2	chr2:6980700-7038370	2.73928	0.299336	7.11
XLOC_008098	FOLR1	chr11:71874365-71920285	4.94888	0.611768	7.09343
XLOC_034128	GPR128	chr3:100328432-100414323	0.604537	0	7.04537
XLOC_013462	GJB2	chr13:20761608-20767037	7.05141	0.926145	6.9692
XLOC_050850	TRPM3	chr9:73149948-74061820	0.653058	0.00986136	6.85462
XLOC_002035	NR5A2	chr1:199996729-200146552	7.51085	1.02835	6.74511
XLOC_036880	NPFFR2	chr4:72897520-73013784	2.65912	0.316399	6.62614
XLOC_052752	ASB11	chrX:15298052-15333778	1.64056	0.16305	6.61684
XLOC_014864	IFI27	chr14:94571181-94583033	8.34916	1.19453	6.52682
XLOC_039455	ERAP2	chr5:96149730-96373219	7.22854	1.05179	6.36274
XLOC_050244	NTNG2	chr9:135037333-135119921	4.70804	0.658486	6.339
XLOC_050592	C9orf24	chr9:34379016-34397830	1.00869	0.0763464	6.287
XLOC_002063	ELF3	chr1:201951499-201986316	1.02357	0.0796082	6.25567
XLOC_037056	MTTP	chr4:100467865-100547070	1.22252	0.111861	6.24239
XLOC_001075	SLC44A3	chr1:95104016-95360831	11.009	1.71031	6.13652
XLOC_044140	IPCEF1	chr6:154331630-154677926	2.99295	0.404164	6.13481
XLOC_035829	NME9	chr3:137906108-138048728	1.45925	0.155482	6.10317
XLOC_005754	IFIT2	chr10:90973325-91174314	86.6626	14.1645	6.08241
XLOC_030782	HNF4A	chr20:42984339-43060030	0.763891	0.0435573	6.01774
XLOC_007310	OR56B1	chr11:5684424-5959849	1.87907	0.232434	5.95327
XLOC_028310	SP100	chr2:231280656-231444721	1.92567	0.241158	5.93763
XLOC_026250	PLA2G4C	chr19:48551099-48614074	4.72451	0.71801	5.89786
XLOC_000969	IFI44	chr1:79115480-79129763	50.0844	8.45557	5.8657
XLOC_036225	CLDN1	chr3:190023489-190040264	2.1457	0.287635	5.79334
XLOC_052271	PAK3	chrX:110187512-110464173	24.3863	4.13874	5.77679
XLOC_009006	SLC5A12	chr11:26688565-26744974	1.76067	0.228209	5.66916
XLOC_046335	ABCB1	chr7:87132408-87461611	29.5934	5.23112	5.56982
XLOC_034746	VWA5B2	chr3:183852825-184402546	4.62726	0.769874	5.43442
XLOC_019905	CDH8	chr16:61681145-62070939	2.17494	0.32078	5.40648
XLOC_037395	GRIA2	chr4:158125333-158287227	0.869557	0.0807574	5.36386
XLOC_023688	CHST9	chr18:24034873-24770662	5.9406	1.04568	5.2725
XLOC_028534	CYS1	chr2:10196906-10221071	1.20735	0.160126	5.02583
XLOC_042821	SYTL3	chr6:159071045-159185908	1.68054	0.25585	5.00363
XLOC_022333	GFAP	chr17:42923720-42994305	1.15553	0.153356	4.9556
XLOC_036194	DGKG	chr3:185764096-186080026	1.15488	0.153586	4.94854
XLOC_000031	ISG15	chr1:948802-949920	100.792	20.3615	4.93082
XLOC_020394	GUCY2D	chr17:7905911-7923657	1.08293	0.141931	4.88953
XLOC_038086	CXCL10	chr4:76932336-77033955	27.5522	5.62583	4.82938
XLOC_008355	BIRC3	chr11:102188214-102210134	2.72385	0.486137	4.81773
XLOC_022413	TTLL6	chr17:46839596-46894576	1.32063	0.199913	4.73681
XLOC_043720	CNR1	chr6:88849582-88876078	0.780901	0.0862631	4.72934
XLOC_052727	ARHGAP6	chrX:11129420-11683821	0.810539	0.0943964	4.68393
XLOC_012220	FAM19A2	chr12:62102039-62811211	2.11924	0.374869	4.67337
XLOC_034556	MME	chr3:154741912-154901497	7.89215	1.63837	4.5975
XLOC_018816	GPR56	chr16:57644563-57698944	0.638366	0.0607257	4.59395
XLOC_053005	DGKK	chrX:50108407-50213737	0.684943	0.0723902	4.55329
XLOC_043874	FRK	chr6:116262692-116381921	2.04747	0.377183	4.50031
XLOC_024084	TLE6	chr19:2977443-2995177	3.80123	0.786018	4.4031
XLOC_022667	LINC00511	chr17:70319263-70636611	7.6152	1.66265	4.37705
XLOC_053339	ZMAT1	chrX:101137261-101187004	1.17019	0.190349	4.3747
XLOC_003416	PTGER3	chr1:71318035-71513491	1.07264	0.168258	4.37131
XLOC_046458	ACHE	chr7:100487614-100494594	3.93369	0.826835	4.35211
XLOC_050567	AQP3	chr9:33441151-33447609	5.87129	1.28012	4.32665
XLOC_002942	IFI6	chr1:27992571-27998729	54.9947	12.6743	4.31293
XLOC_029743	IFIH1	chr2:163123588-163175213	17.6973	4.12642	4.21096
XLOC_043281	HLA-DRB5	chr6:32485119-32498064	3.15883	0.677005	4.19409
XLOC_014539	LGALS3	chr14:55590827-55612126	2.1876	0.452329	4.14173
XLOC_039078	CARD6	chr5:40841285-40860275	1.97724	0.405881	4.10618
XLOC_017894	CPEB1	chr15:83205503-83378666	459.23	112.295	4.08675
XLOC_049080	MTSS1	chr8:125500725-125740730	12.6833	3.03046	4.08352
XLOC_005694	NRG3	chr10:83635069-84746935	0.679988	0.0913216	4.07684
XLOC_003645	VAV3	chr1:108113781-108537229	9.15678	2.1713	4.07554
XLOC_035639	ZBTB20	chr3:114056940-114866118	0.606652	0.0735533	4.07167
XLOC_051180	KIF12	chr9:116848405-116861507	1.84508	0.379129	4.05962
XLOC_035799	SLCO2A1	chr3:133651539-133771028	1.98137	0.415145	4.04036
XLOC_029671	NEB	chr2:152266396-152591001	2.8413	0.631818	4.01917
XLOC_005477	DKK1	chr10:54074055-54077802	4.06968	0.937585	4.01864
XLOC_022107	CCL5	chr17:34195970-34212867	131.311	33.0696	3.96179
XLOC_011288	OAS3	chr12:113344581-113455556	1.31047	0.258563	3.93367
XLOC_029840	HOXD-AS1	chr2:177037922-177055688	8.42526	2.06997	3.92875
XLOC_042710	STX11	chr6:144471662-144509507	1.59805	0.334522	3.90786
XLOC_044892	CLDN4	chr7:73213871-73247032	0.865004	0.147545	3.8983
XLOC_043682	SNAP91	chr6:84262598-84419410	8.54839	2.12078	3.8943
XLOC_051289	SH2D3C	chr9:130500595-130541020	0.826635	0.140023	3.86061
XLOC_033474	CHL1	chr3:237440-451090	0.759004	0.125741	3.80526
XLOC_005238	KIAA1217	chr10:23983674-24836772	4.06237	1.00271	3.77467
XLOC_050550	DDX58	chr9:32455299-32526322	19.2038	5.02451	3.76696
XLOC_035018	RFTN1	chr3:16306705-16555533	6.78991	1.73452	3.7557
XLOC_015523	RTN1	chr14:60062693-60337684	10.1881	2.64993	3.74122
XLOC_040874	SLCO4C1	chr5:101569689-101632253	3.93684	0.984169	3.72344
XLOC_040695	ZBED3	chr5:76367896-76462734	18.4656	4.90467	3.70966
XLOC_038369	TNIP3	chr4:122052562-122148621	1.5384	0.343812	3.69165
XLOC_036938	ANXA3	chr4:79472672-79531597	10.4149	2.74977	3.68974
XLOC_005755	IFIT3	chr10:90973325-91174314	47.6698	13.0056	3.64499
XLOC_017007	ISG20	chr15:89179383-89199714	5.30685	1.39979	3.60507
XLOC_013847	EDNRB	chr13:78469615-78493903	3.12009	0.802117	3.56948
XLOC_021863	ALDH3A1	chr17:19640994-19652256	1.41475	0.325517	3.55979
XLOC_050914	FRMD3	chr9:85857904-86153461	1.30323	0.296463	3.53937
XLOC_009254	UBE2L6	chr11:57319128-57335757	2.66885	0.684234	3.53064
XLOC_053548	MBNL3	chrX:131337052-131624041	28.2414	8.01157	3.49395
XLOC_001566	IL6R	chr1:154374803-154441926	3.60616	0.97469	3.44859
XLOC_044700	VSTM2A	chr7:54610017-54639419	0.976572	0.212784	3.4419
XLOC_025730	BST2	chr19:17513747-17516457	5.10812	1.41825	3.43034
XLOC_049005	KCNV1	chr8:110975873-110988076	2.12769	0.55316	3.41063
XLOC_037372	LRAT	chr4:155548096-155674270	1.42742	0.349857	3.39535
XLOC_052572	MAMLD1	chrX:149529688-149682448	4.24886	1.20686	3.32772
XLOC_030889	DOK5	chr20:53092135-53267710	2.38623	0.647719	3.32509
XLOC_024888	RELB	chr19:45504687-45541452	7.36341	2.16012	3.30222
XLOC_042310	PRSS35	chr6:84222193-84235423	7.45804	2.19277	3.29647
XLOC_008947	USH1C	chr11:17515441-17565963	9.16153	2.72711	3.27597
XLOC_030207	COL4A4	chr2:227867426-228028903	1.68227	0.444291	3.27448
XLOC_029580	NCKAP5	chr2:133429373-134326034	0.602728	0.115204	3.2654
XLOC_007491	LUZP2	chr11:24518515-25104150	2.30583	0.638145	3.25929
XLOC_037449	TLL1	chr4:166794409-167025047	1.62363	0.429215	3.25696
XLOC_010119	ETS1	chr11:128328655-128457437	10.0527	3.0433	3.22995
XLOC_017473	PATL2	chr15:44957929-45003514	0.607469	0.120593	3.20712
XLOC_053535	IGSF1	chrX:130407479-130533677	5.10616	1.52695	3.19995
XLOC_010568	LRRK2	chr12:40579810-40763087	2.40444	0.691089	3.16581
XLOC_038621	NPY1R	chr4:164245112-164273086	3.28613	0.974975	3.14996
XLOC_040252	CTNND2	chr5:10971951-11904155	0.808786	0.189027	3.14429
XLOC_042694	GPR126	chr6:142622990-142767403	5.48378	1.69368	3.11303
XLOC_030228	SP110	chr2:230990025-231268447	5.0116	1.54481	3.10771
XLOC_049723	FAM189A2	chr9:71939487-72007371	3.26419	0.98429	3.10267
XLOC_036906	PARM1	chr4:75858280-75975325	9.18095	2.89481	3.09901
XLOC_046367	SAMD9	chr7:92728828-92747336	3.42909	1.04432	3.08401
XLOC_025183	TTYH1	chr19:54926392-54948080	0.756976	0.183451	3.02337
XLOC_010545	FGD4	chr12:32552462-32798984	2.68094	0.82562	3.00441
XLOC_003517	GBP1	chr1:89518001-89531043	0.739314	0.180821	2.98879
XLOC_012465	NTN4	chr12:96043030-96184930	4.63017	1.49591	2.96393
XLOC_022704	HID1	chr17:72946837-72971823	11.366	3.78384	2.95223
XLOC_005859	PAX2	chr10:102495359-102589698	3.42223	1.09705	2.94243
XLOC_049095	FAM84B	chr8:127564686-127725660	4.1767	1.35712	2.93504
XLOC_044304	FAM20C	chr7:182934-300711	4.85853	1.59138	2.93165
XLOC_042285	RP11-321C1.1	chr6:78359928-78636691	2.56876	0.811921	2.92653
XLOC_050383	GLIS3	chr9:3823911-4348392	1.77791	0.542091	2.92468
XLOC_032779	LGALS1	chr22:38071614-38075813	38.7823	13.3637	2.88794
XLOC_053313	SYTL4	chrX:99929487-99987126	14.0523	4.80506	2.88525
XLOC_038161	MAPK10	chr4:86936275-87515284	1.5464	0.471268	2.88201
XLOC_019609	YPEL3	chr16:30103634-30115437	16.9083	5.82046	2.8728
XLOC_046318	SEMA3A	chr7:83586264-84122040	6.9378	2.36127	2.85942
XLOC_028851	NRXN1	chr2:50145642-51259674	1.72489	0.538995	2.85588
XLOC_009713	SYTL2	chr11:85405266-85522184	2.33266	0.753659	2.84969
XLOC_041202	PPP2R2B	chr5:145942788-146464347	0.728886	0.191413	2.84437
XLOC_029777	LRP2	chr2:169983618-170219375	9.11716	3.18795	2.80332
XLOC_004241	ILDR2	chr1:166882372-166944719	3.53875	1.22502	2.74618
XLOC_046836	OR2A20P	chr7:143883175-144077725	1.6142	0.529829	2.72169
XLOC_035407	ADAMTS9	chr3:64501332-64997143	4.42473	1.56399	2.71921
XLOC_040323	CDH12	chr5:21616370-22853731	9.1825	3.32456	2.71057
XLOC_024146	AC104532.2	chr19:5904851-5915888	8.84479	3.2025	2.70849
XLOC_047280	RBPMS	chr8:30239634-30429778	18.073	6.65042	2.69213
XLOC_016715	APH1B	chr15:63568216-63601325	6.99685	2.54365	2.68449
XLOC_010806	DGKA	chr12:56295196-56347811	4.24107	1.51913	2.68111
XLOC_037009	HERC5	chr4:89378267-89427314	43.5501	16.434	2.64002
XLOC_005497	BICC1	chr10:60272683-60591195	8.27126	3.09173	2.6228
XLOC_015479	BMP4	chr14:54416453-54425479	10.5548	3.98792	2.60641
XLOC_012716	OASL	chr12:121458094-121477045	29.051	11.088	2.60556
XLOC_009846	PDGFD	chr11:103777913-104035107	5.00208	1.85928	2.60406
XLOC_006645	PCBD1	chr10:72642036-72648541	117.4	45.064	2.60163
XLOC_043234	HLA-B	chr6:31321648-31325414	107.057	41.2922	2.58882
XLOC_035245	PLXNB1	chr3:48445260-48471594	2.91198	1.06872	2.57716
XLOC_040762	EDIL3	chr5:83236372-83786583	25.2179	9.76017	2.56769
XLOC_001004	CYR61	chr1:86046443-86049645	24.0013	9.33738	2.55381
XLOC_038648	DDX60	chr4:169137443-169239958	5.07211	1.9311	2.54646
XLOC_023911	DSEL	chr18:65173818-65566856	2.12908	0.778116	2.53848
XLOC_023891	BCL2	chr18:60790578-60987361	5.02168	1.92752	2.52608
XLOC_007620	ACCS	chr11:44087474-44105772	8.56384	3.33196	2.52446
XLOC_027989	MFSD6	chr2:191272874-191432828	4.7796	1.85204	2.49974
XLOC_045021	GNG11	chr7:93551010-93555831	18.3419	7.45025	2.44255
XLOC_034189	PHLDB2	chr3:111393522-111695364	12.3361	5.10746	2.38813
XLOC_042756	PPP1R14C	chr6:150464211-150571493	26.1069	11.0618	2.34791
XLOC_009703	DLG2	chr11:83166054-85338966	1.71792	0.676578	2.34094
XLOC_038690	HPGD	chr4:175411327-175444305	9.68499	4.08827	2.33628
XLOC_044706	EGFR	chr7:55086713-55324313	5.3314	2.22517	2.33592
XLOC_001105	LPPR4	chr1:99729508-99775146	4.05305	1.67801	2.33579
XLOC_001804	ATP1B1	chr1:169074934-169337205	36.8869	15.9145	2.30959
XLOC_034731	KLHL24	chr3:183353355-183402216	6.30073	2.68355	2.29948
XLOC_039085	GHR	chr5:42423878-42721979	5.66671	2.41909	2.2892
XLOC_031626	HELZ2	chr20:62189438-62205594	10.4137	4.50317	2.28401
XLOC_035424	FRMD4B	chr3:69219140-69591752	8.87482	3.8394	2.27822
XLOC_015340	NFKBIA	chr14:35870716-35873955	56.2508	24.6363	2.27806
XLOC_004346	ASTN1	chr1:176826437-177134109	1.93157	0.79287	2.27533
XLOC_007542	PRRG4	chr11:32851292-32879669	7.69725	3.32813	2.27449
XLOC_005758	IFIT1	chr10:90973325-91174314	123.513	54.3826	2.26885
XLOC_045213	CAV2	chr7:115850546-116148595	17.6499	7.74729	2.26191
XLOC_045215	CAV1	chr7:116164838-116201233	14.5737	6.41753	2.25142
XLOC_038514	ZNF827	chr4:146601355-146860052	5.59765	2.43515	2.24746
XLOC_011739	EPS8	chr12:15773091-16035263	21.6913	9.64052	2.23718
XLOC_036919	FAM47E	chr4:77135192-77232752	16.1824	7.19858	2.2309
XLOC_014309	DHRS2	chr14:24099323-24114848	15.4325	6.88307	2.22431
XLOC_005886	NFKB2	chr10:104153866-104162281	26.446	11.9364	2.20548
XLOC_005151	OPTN	chr10:12938626-13180291	20.2668	9.16351	2.19861
XLOC_044128	SYNE1	chr6:151977825-152958936	8.24913	3.6994	2.19749
XLOC_002503	OR2W3	chr1:248020500-248060637	5.54952	2.50719	2.1669
XLOC_050343	NOXA1	chr9:140317801-140336268	6.2213	2.83783	2.15169
XLOC_027338	AC017099.3	chr2:98280679-98319527	2.1709	0.95745	2.14752
XLOC_047984	KHDRBS3	chr8:136469699-136668965	19.8482	9.29262	2.12382
XLOC_001922	MR1	chr1:181003066-181031074	10.8325	5.14676	2.08367
XLOC_045990	CAMK2B	chr7:44256748-44374176	2.92564	1.38106	2.04289
XLOC_009979	FXYD2	chr11:117298488-117748201	53.0154	25.979	2.03671
XLOC_043369	BTBD9	chr6:38136226-38608522	6.15707	2.98281	2.02966
XLOC_010871	SLC16A7	chr12:59989760-60179785	2.90398	1.38146	2.02772
XLOC_033983	MITF	chr3:69788585-70017488	6.34609	3.09326	2.01865
XLOC_043807	OSTM1	chr6:108362612-108487058	16.0881	8.1097	1.97183
XLOC_013783	PCDH20	chr13:61983177-62002220	5.33852	2.65977	1.97064
XLOC_013163	PCDH17	chr13:58204254-58303445	4.47535	2.22429	1.96849
XLOC_020108	CDYL2	chr16:80631802-80838346	4.32502	2.15341	1.9637
XLOC_034804	IL1RAP	chr3:190231839-190375843	6.33201	3.17758	1.96243
XLOC_008937	PLEKHA7	chr11:16798853-17074583	6.6516	3.35344	1.95504
XLOC_015813	FBLN5	chr14:92335755-92414331	8.57739	4.34556	1.95192
XLOC_045033	PPP1R9A	chr7:94536513-94925727	2.62929	1.30691	1.93992
XLOC_031068	RASSF2	chr20:4760667-4804291	5.1155	2.59006	1.9388
XLOC_048360	CLU	chr8:27454433-27472679	68.3632	35.2758	1.93531
XLOC_011162	GAS2L3	chr12:100967460-101022064	10.8703	5.5748	1.93316
XLOC_048377	KIF13B	chr8:28924795-29120641	3.64433	1.84228	1.9278
XLOC_016544	B2M	chr15:45003674-45011075	832.262	432.981	1.92195
XLOC_046313	CACNA2D1	chr7:81575759-82073135	10.5245	5.44183	1.91715
XLOC_028039	SPATS2L	chr2:201170603-201343253	36.1179	18.823	1.91396
XLOC_007831	STX3	chr11:59480295-59573354	33.7474	17.5976	1.91254
XLOC_003246	TTC39A	chr1:51752887-51810788	8.47635	4.38638	1.91164
XLOC_038478	CLGN	chr4:141309608-141349122	8.81108	4.59256	1.89898
XLOC_042671	KIAA1244	chr6:138483057-138665800	4.07588	2.10563	1.89328
XLOC_009724	FZD4	chr11:86502091-86666433	7.0665	3.70904	1.88145
XLOC_046532	NRCAM	chr7:107788067-108097161	8.45553	4.46122	1.87571
XLOC_004054	PBXIP1	chr1:154916551-154928599	8.27952	4.42039	1.85372
XLOC_043292	TAP1	chr6:32808493-32827362	17.4049	9.35119	1.85214
XLOC_040403	LMBRD2	chr5:36098513-36152063	7.77655	4.16156	1.84828
XLOC_019251	ABCA3	chr16:2325881-2476700	8.881	4.78424	1.83877
XLOC_047811	FZD6	chr8:104133259-104345094	12.2874	6.64075	1.83769
XLOC_041847	HLA-A	chr6:29690551-29913661	39.99	21.7206	1.83725
XLOC_023113	LAMA3	chr18:21269406-21535030	6.5236	3.52205	1.82869
XLOC_042160	PAQR8	chr6:52226218-52272575	7.91298	4.28706	1.8265
XLOC_014535	SAMD4A	chr14:55032650-55260033	6.55699	3.55138	1.82314
XLOC_008132	PLEKHB1	chr11:73357222-73373864	14.6766	8.01067	1.82187
XLOC_051130	PTPN3	chr9:112137745-112260602	9.83289	5.45606	1.78776
XLOC_001358	TXNIP	chr1:145438468-145442635	13.8608	7.72992	1.78301
XLOC_038710	AGA	chr4:178351923-178363771	32.935	18.4559	1.7803
XLOC_013221	KLF5	chr13:73629113-73651676	21.371	11.9737	1.77833
XLOC_022735	RNF157	chr17:74132413-74236454	12.3403	6.90132	1.77685
XLOC_012385	LIN7A	chr12:81186298-81650533	10.7992	6.04059	1.77494
XLOC_030339	KIF1A	chr2:241653180-241759725	9.87376	5.55076	1.76503
XLOC_024998	FCGRT	chr19:50010072-50029590	18.7061	10.6124	1.75554
XLOC_003254	RAB3B	chr1:52373627-52456436	3.05973	1.72086	1.7353
XLOC_050412	GLDC	chr9:6532463-6645743	16.9923	9.93933	1.70253
XLOC_043230	HLA-C	chr6:31236525-31239907	238.031	140.479	1.69393
XLOC_003664	SORT1	chr1:109852191-109940573	23.777	13.9961	1.69387
XLOC_035803	AMOTL2	chr3:134070693-134094321	12.4724	7.33494	1.69099
XLOC_023323	PMAIP1	chr18:57567179-57571538	87.656	51.842	1.6895
XLOC_014321	PSME1	chr14:24605366-24610797	63.4006	37.539	1.6871
XLOC_011208	KIAA1033	chr12:105501101-105562912	26.0715	15.548	1.67251
XLOC_004098	IQGAP3	chr1:156495196-156542396	24.7779	14.8004	1.66961
XLOC_043934	PTPRK	chr6:128289923-128841870	20.8859	12.4938	1.66637
XLOC_007985	PACS1	chr11:65837833-66012218	15.778	9.4691	1.6593
XLOC_024969	PPP1R15A	chr19:49375648-49379314	26.2549	15.7921	1.65836
XLOC_000846	INADL	chr1:62207669-62629592	12.0251	7.47938	1.59975
XLOC_044011	MAP7	chr6:136663874-136871646	16.836	10.5161	1.59531
XLOC_051980	AR	chrX:66764357-66950461	7.51951	4.70068	1.58717
XLOC_041686	SOX4	chr6:21593971-21598847	36.2435	22.8019	1.58692
XLOC_011983	ADCY6	chr12:49159974-49182820	13.7364	8.7878	1.55679
XLOC_006225	FAM107B	chr10:14560555-14816896	23.7505	15.3238	1.54634
XLOC_028316	ITM2C	chr2:231729353-231743963	96.1064	62.8658	1.52792
XLOC_046398	ASNS	chr7:97481429-97501854	79.4762	116.348	0.683363
XLOC_041932	HSPA1B	chr6:31795511-31798031	58.2484	86.2659	0.675595
XLOC_013503	SACS	chr13:23902964-24007841	8.2131	12.2169	0.674934
XLOC_041983	HMGA1	chr6:34204649-34214008	80.3157	121.065	0.663688
XLOC_020113	C16orf46	chr16:81087101-81130008	69.5383	105.217	0.661226
XLOC_010918	HMGA2	chr12:66151799-66360075	32.8583	49.8385	0.659978
XLOC_037957	PPAT	chr4:57259527-57301781	32.9383	50.152	0.657452
XLOC_042564	GJA1	chr6:121756737-121770873	33.3046	50.874	0.655326
XLOC_027121	HK2	chr2:75059805-75120486	17.1195	26.3385	0.651304
XLOC_001462	RPRD2	chr1:150335566-150449067	9.10307	14.0528	0.650265
XLOC_003193	PRDX1	chr1:45959537-45988719	483.891	762.707	0.634487
XLOC_047332	EIF4EBP1	chr8:37887858-37917883	49.9255	78.7585	0.63437
XLOC_021450	CBX2	chr17:77751930-77761782	18.7047	29.5703	0.633789
XLOC_045606	INSIG1	chr7:155089485-155101945	34.9918	55.8045	0.62771
XLOC_049778	PSAT1	chr9:80912058-80945009	97.3779	156.235	0.623519
XLOC_011779	BCAT1	chr12:24964294-25113092	11.514	18.6146	0.620585
XLOC_040456	SEPP1	chr5:42756902-42887494	16.8984	27.5995	0.613672
XLOC_006700	ZNF503	chr10:77029576-77168738	21.8833	35.771	0.612843
XLOC_022800	NPTX1	chr17:78440658-78451643	7.88547	13.0914	0.605354
XLOC_038452	SLC7A11	chr4:138948575-139163558	5.66878	9.43073	0.605282
XLOC_036595	PCDH7	chr4:30720645-31148422	12.8979	21.5458	0.600481
XLOC_005855	SCD	chr10:102106698-102124591	88.0348	146.859	0.599724
XLOC_031553	BMP7	chr20:55743803-55841768	7.46567	12.5842	0.596464
XLOC_044359	FSCN1	chr7:5632438-5646286	22.5316	38.9082	0.580175
XLOC_048614	CA8	chr8:61099905-61193971	14.2721	25.3037	0.565748
XLOC_030645	DNMT3B	chr20:31350190-31397162	9.52534	16.926	0.565332
XLOC_020269	SERPINF1	chr17:1665252-1680868	32.0592	56.8298	0.564892
XLOC_027898	HOXD13	chr2:176957230-176960837	31.0165	54.9885	0.564846
XLOC_032732	TIMP3	chr22:32907412-33454358	5.89143	10.5873	0.560612
XLOC_010277	GPR162	chr12:6930710-6949018	8.31467	14.9215	0.560175
XLOC_049001	SYBU	chr8:110586206-110704020	3.79279	6.88823	0.557049
XLOC_013295	MIR17	chr13:91999956-92007256	13.1808	23.7851	0.556029
XLOC_001453	PLEKHO1	chr1:150121372-150136916	6.88097	12.5209	0.553128
XLOC_039429	NR2F1	chr5:92746994-92930321	10.5797	19.4884	0.545205
XLOC_020147	COTL1	chr16:84599199-84651683	24.7056	45.5467	0.543426
XLOC_020185	SLC7A5	chr16:87863628-87903094	49.2284	90.6917	0.543314
XLOC_041035	FBN2	chr5:127593600-128369335	8.17382	15.2566	0.538779
XLOC_007573	FJX1	chr11:35639734-35642419	6.03727	11.3311	0.536892
XLOC_031622	KCNQ2	chr20:62037541-62104024	12.7661	23.9287	0.535447
XLOC_022406	HOXB9	chr17:46684593-46724385	15.6034	29.3902	0.532496
XLOC_047944	MYC	chr8:128747679-128753674	20.9629	39.4626	0.532394
XLOC_031458	PLTP	chr20:44517263-44540794	21.9186	41.3194	0.531601
XLOC_052615	DUSP9	chrX:152907945-152916781	20.2994	38.6764	0.526078
XLOC_039049	SLC1A3	chr5:36606456-36725297	11.2483	21.4999	0.525387
XLOC_032746	HMOX1	chr22:35776353-35790207	10.1414	19.5078	0.522313
XLOC_053420	AMOT	chrX:112017730-112084647	91.6279	178.072	0.514828
XLOC_021237	MRC2	chr17:60704761-60770958	2.53884	5.03612	0.513781
XLOC_015535	SIX1	chr14:61110131-61124977	8.38036	16.8143	0.501372
XLOC_016522	MAP1A	chr15:43803155-43823818	2.01883	4.1387	0.499877
XLOC_022677	SDK2	chr17:71330522-71642191	2.48119	5.08661	0.497664
XLOC_003965	SELENBP1	chr1:151336777-151345209	6.50489	13.4922	0.485932
XLOC_018153	CACNA1H	chr16:1203240-1275257	4.9517	10.3114	0.485209
XLOC_008528	SC5D	chr11:121163161-121179403	58.9003	121.764	0.484149
XLOC_021602	CAMKK1	chr17:3763608-3798185	4.94917	10.4244	0.479758
XLOC_048491	PLAT	chr8:42032235-42065242	8.61998	18.1994	0.476517
XLOC_052918	MIR221	chrX:45604638-45629677	12.425	26.2536	0.475267
XLOC_028814	SIX2	chr2:45232299-45236796	9.18114	19.4815	0.473975
XLOC_008043	GAL	chr11:68451246-68458643	27.155	57.5429	0.472825
XLOC_025426	MATK	chr19:3777970-3802127	6.89785	14.9053	0.466359
XLOC_003605	FRRS1	chr1:100169527-100232201	3.13141	7.08846	0.449527
XLOC_004104	CRABP2	chr1:156669397-156675608	6.01466	13.516	0.449079
XLOC_040043	MSX2	chr5:174151535-174157896	9.9967	22.8957	0.439069
XLOC_051011	PTCH1	chr9:98205261-98279339	2.98872	6.94615	0.438356
XLOC_052331	ZCCHC12	chrX:117957752-117960931	8.93321	20.6833	0.434638
XLOC_023109	CABLES1	chr18:20714527-21017925	5.87638	14.057	0.42215
XLOC_031484	SULF2	chr20:46130600-46415360	7.81048	18.8558	0.417312
XLOC_013530	SHISA2	chr13:26618734-26625169	2.20605	5.44834	0.415629
XLOC_027027	MEIS1	chr2:66653866-66801085	3.43008	8.43091	0.413799
XLOC_015689	PGF	chr14:75408536-75422487	3.21503	8.05509	0.406498
XLOC_046546	DOCK4	chr7:111366165-111846521	2.52701	6.36768	0.406175
XLOC_038206	UNC5C	chr4:95679118-96473608	1.44885	3.73458	0.403916
XLOC_036871	AMBN	chr4:71457972-71473005	4.29078	10.882	0.399816
XLOC_006368	NRP1	chr10:33466419-33625190	2.24636	5.80315	0.397476
XLOC_026263	CA11	chr19:49141198-49184461	4.40982	11.2999	0.395602
XLOC_030483	BMP2	chr20:6748271-6761402	2.9856	7.81797	0.389696
XLOC_041277	HAND1	chr5:153854531-153857824	4.15176	10.9409	0.385092
XLOC_017649	CA12	chr15:63613576-63674405	1.11731	3.068	0.384252
XLOC_016754	SMAD6	chr15:66994553-67074338	6.76158	17.7608	0.38417
XLOC_048540	SNAI2	chr8:49830248-49834299	7.1619	19.9007	0.363082
XLOC_002170	SERTAD4	chr1:210404800-210420248	4.25664	12.0079	0.359818
XLOC_047562	SULF1	chr8:70378858-70573150	2.00998	5.88724	0.352413
XLOC_034202	BOC	chr3:112929849-113234034	3.54009	10.2691	0.351052
XLOC_013552	FLT1	chr13:28874485-29069384	1.06927	3.28388	0.345541
XLOC_020610	KCNJ12	chr17:21279508-21323179	0.532314	1.74566	0.342595
XLOC_027976	COL3A1	chr2:189839045-189877472	0.658461	2.11815	0.341934
XLOC_014673	SMOC1	chr14:70320847-70499083	4.364	13.3412	0.332113
XLOC_022943	EMILIN2	chr18:2847027-2915991	1.57585	5.20962	0.315625
XLOC_047880	COL14A1	chr8:121072018-121385668	0.765343	2.65953	0.313583
XLOC_050658	IGFBPL1	chr9:38406531-38424475	1.1713	3.9612	0.313036
XLOC_047655	RP11-120I21.2	chr8:84824943-85052518	1.13316	3.93786	0.305399
XLOC_005589	UNC5B	chr10:72972326-73062621	4.81357	16.4604	0.296706
XLOC_017678	IGDCC3	chr15:65619464-65670378	1.06409	3.8363	0.295732
XLOC_030116	IGFBP5	chr2:217536827-217858722	2.44895	8.77139	0.287323
XLOC_008057	CCND1	chr11:69455854-69490184	9.2561	33.5505	0.278037
XLOC_020857	ARHGAP23	chr17:36575534-36668628	0.217035	1.09247	0.265864
XLOC_014766	NRXN3	chr14:78708733-80330762	0.465287	2.11731	0.254943
XLOC_003846	RP11-315I20.1	chr1:145475981-145516076	0.103414	0.733187	0.24414
XLOC_034810	OSTN	chr3:190917029-190983404	0.897867	4.06376	0.239655
XLOC_024278	CNN1	chr19:11649531-11661138	0.187722	1.11093	0.237604
XLOC_023814	MRO	chr18:48324573-48351772	0.148187	1.02538	0.220536
XLOC_007871	RPLP0P2	chr11:61382507-61408132	0.214257	1.39391	0.210359
XLOC_031794	EVA1C	chr21:33784313-33887707	0.0581264	0.656066	0.209144
XLOC_047693	LRRC69	chr8:92114059-92410378	0.72771	4.02267	0.20077
XLOC_037753	LDB2	chr4:16402052-16900432	0.0580848	0.732402	0.189914
XLOC_034432	ESYT3	chr3:138153427-138200528	0.0180424	0.661032	0.155108
XLOC_010387	RPL13AP20	chr12:13028432-13029044	0	0.6305	0.136893
XLOC_028248	DES	chr2:220283098-220291461	0.159472	1.85396	0.132793
XLOC_011639	A2M	chr12:9217772-9268825	0	0.673369	0.129304
XLOC_020986	RP11-527L4.2	chr17:42015730-42016327	0	0.683798	0.127584
XLOC_041278	CTB-158E9.1	chr5:153863476-153865710	0	0.688775	0.126779
XLOC_018058	RP11-20G13.2	chr15:99935383-99941520	0	0.701851	0.124711
XLOC_053764	WI2-89031B12.1	chrX:153746163-153746955	0	0.709976	0.12346
XLOC_001022	RP11-82K18.2	chr1:89389052-89389527	0	0.717493	0.122325
XLOC_021482	RP13-766D20.2	chr17:79476996-79494802	0	1.49822	0.0625696
XLOC_008081	CTD-2313N18.2	chr11:71422785-71492229	0	1.50193	0.0624247
XLOC_003940	RN7SL600P	chr1:150541448-150541745	0	2.05013	0.0465088
XLOC_027101	ACTG2	chr2:74119440-74146992	0	2.49565	0.038526
XLOC_024971	CTD-2639E6.4	chr19:49429427-49429701	0	3.22017	0.0301189
